# Supplementary material for: Peptide-Conjugated Vascular Endothelial Extracellular Vesicles Encapsulating Vinorelbine for Lung Cancer Targeted Therapeutics
Source: Nanomaterials (Basel). 2024 Oct 17;14(20):1669. doi: 10.3390/nano14201669 (PMC11510406; doi:10.3390/nano14201669)
Supplement: Supplementary file 1 [file nanomaterials-14-01669-s001.zip]

Archive with 1 entries (1 files):
- nanomaterials-3167382-supplementary.pdf
